# Supplementary material for: Transcriptome analysis of two radiated Cycas species and the subsequent species delimitation of the Cycas taiwaniana complex
Source: Appl Plant Sci. 2019 Oct 16;7(10):e11292. doi: 10.1002/aps3.11292 (PMC6814181; doi:10.1002/aps3.11292)
Supplement: Supplementary file 4 — APPENDIX S4. Identification of Cycas‐specific single‐copy nuclear genes homologous to the APVO gene sets. The locus ID in Arabidopsis and counts for each unigene in both C. changjiangensis and C. hainanensis are provided. [file APS3-7-e11292-s004.xlsx]

## Sheet: Sheet1
Wang et al.—Applications in Plant Sciences 2019 7(10)—Data Supplement S4
DOI: 10.1002/aps3.11292
Appendix S4. Identification of Cycas-specific single-copy nuclear genes homologous to the APVO gene sets. The locus ID in Arabidopsis and counts for each unigene in both C. changjiangensis and C. hainanensis are provided.
SUP	Gene	Unigene
		C. changjiangensis	C. hainanensis
1	AT1G01290	UniGene_10397	UniGene_28922
2	AT1G01760	UniGene_13026	UniGene_76550
3	AT1G01920	UniGene_8234	UniGene_4844
4	AT1G01930	UniGene_47664	UniGene_62561
5	AT1G02020	UniGene_43162	UniGene_1158
6	AT1G02330	UniGene_33337	UniGene_7795
7	AT1G02410	UniGene_5771	UniGene_65844
8	AT1G02870	UniGene_10117	UniGene_39808
9	AT1G03110	UniGene_51884	UniGene_55699
10	AT1G03190	UniGene_23314	UniGene_69887
11	AT1G03650	UniGene_15322	UniGene_72248
12	AT1G03687	UniGene_37033	UniGene_28575
13	AT1G03760	UniGene_15149	UniGene_50317
14	AT1G04010	UniGene_20362	UniGene_68797
15	AT1G04555	UniGene_44754	UniGene_26718
16	AT1G04985	UniGene_45507	UniGene_28261
17	AT1G05205	UniGene_62191	UniGene_8133
18	AT1G05385	UniGene_58209	UniGene_22126
19	AT1G05410	UniGene_17897	UniGene_77346
20	AT1G07130	UniGene_46361	UniGene_80811
21	AT1G07320	UniGene_50295	UniGene_31437
22	AT1G07645	UniGene_52901	UniGene_2024
23	AT1G07910	UniGene_6073	UniGene_39522
24	AT1G07970	UniGene_24187	UniGene_46830
25	AT1G08030	UniGene_18650	UniGene_53446
26	AT1G08220	UniGene_64969	UniGene_51825
27	AT1G08480	UniGene_44210	UniGene_64447
28	AT1G08490	UniGene_16329	UniGene_6158
29	AT1G08750	UniGene_35599	UniGene_78045
30	AT1G09010	UniGene_27387	UniGene_45460
31	AT1G09800	UniGene_21029	UniGene_21248
32	AT1G10030	UniGene_45534	UniGene_28873
33	AT1G10310	UniGene_34034	UniGene_17706
34	AT1G10510	UniGene_39693	UniGene_19545
35	AT1G10830	UniGene_42168	UniGene_71975
36	AT1G11880	UniGene_36990	UniGene_29789
37	AT1G12244	UniGene_43218	UniGene_44825
38	AT1G12470	UniGene_30487	UniGene_14358
39	AT1G12530	UniGene_27586	UniGene_68585
40	AT1G12650	UniGene_46046	UniGene_77679
41	AT1G12790	UniGene_3989	UniGene_50870
42	AT1G12800	UniGene_13262	UniGene_39520
43	AT1G13120	UniGene_35366	UniGene_14104
44	AT1G14150	UniGene_35237	UniGene_28366
45	AT1G14345	UniGene_29953	UniGene_9342
46	AT1G14620	UniGene_35128	UniGene_59015
47	AT1G15220	UniGene_28670	UniGene_20294
48	AT1G15390	UniGene_446	UniGene_3297
49	AT1G15980	UniGene_34073	UniGene_54623
50	AT1G16040	UniGene_43133	UniGene_12749
51	AT1G16540	UniGene_50845	UniGene_1962
52	AT1G16650	UniGene_35950	UniGene_23154
53	AT1G17160	UniGene_53503	UniGene_28570
54	AT1G17665	UniGene_1479	UniGene_12684
55	AT1G17760	UniGene_25534	UniGene_54194
56	AT1G18060	UniGene_6933	UniGene_19912
57	AT1G18190	UniGene_9184	UniGene_29864
58	AT1G18480	UniGene_67050	UniGene_24788
59	AT1G18730	UniGene_46746	UniGene_24968
60	AT1G19340	UniGene_14598	UniGene_55126
61	AT1G19690	UniGene_62921	UniGene_60853
62	AT1G20410	UniGene_27365	UniGene_48008
63	AT1G20970	UniGene_15497	UniGene_30815
64	AT1G21370	UniGene_632	UniGene_7434
65	AT1G21500	UniGene_56203	UniGene_17927
66	AT1G21840	UniGene_26923	UniGene_58438
67	AT1G22660	UniGene_33798	UniGene_37581
68	AT1G25290	UniGene_62414	UniGene_38332
69	AT1G26180	UniGene_51906	UniGene_79512
70	AT1G26640	UniGene_18091	UniGene_38901
71	AT1G26840	UniGene_27212	UniGene_8480
72	AT1G26940	UniGene_15884	UniGene_66308
73	AT1G27530	UniGene_16607	UniGene_31625
74	AT1G28150	UniGene_32386	UniGene_11819
75	AT1G29040	UniGene_21351	UniGene_61542
76	AT1G29990	UniGene_14704	UniGene_11254
77	AT1G30845	UniGene_26856	UniGene_6091
78	AT1G30960	UniGene_66564	UniGene_46971
79	AT1G31175	UniGene_37807	UniGene_55944
80	AT1G31600	UniGene_43038	UniGene_50247
81	AT1G31730	UniGene_3792	UniGene_67189
82	AT1G31780	UniGene_20807	UniGene_54958
83	AT1G31860	UniGene_4389	UniGene_30764
84	AT1G32200	UniGene_45817	UniGene_29291
85	AT1G33330	UniGene_761	UniGene_64006
86	AT1G33500	UniGene_18212	UniGene_31089
87	AT1G33810	UniGene_4780	UniGene_54941
88	AT1G34770	UniGene_29803	UniGene_13774
89	AT1G36310	UniGene_1576	UniGene_64173
90	AT1G42480	UniGene_34343	UniGene_72901
91	AT1G43245	UniGene_49115	UniGene_62377
92	AT1G44920	UniGene_31759	UniGene_14307
93	AT1G45150	UniGene_18622	UniGene_29841
94	AT1G48175	UniGene_29443	UniGene_36416
95	AT1G48200	UniGene_27267	UniGene_59869
96	AT1G48270	UniGene_65794	UniGene_76597
97	AT1G49170	UniGene_41553	UniGene_46423
98	AT1G49380	UniGene_62387	UniGene_62453
99	AT1G50000	UniGene_9174	UniGene_2272
100	AT1G50120	UniGene_57122	UniGene_36931
101	AT1G50170	UniGene_6283	UniGene_17200
102	AT1G50575	UniGene_2923	UniGene_62411
103	AT1G51080	UniGene_64914	UniGene_59366
104	AT1G51160	UniGene_16707	UniGene_21803
105	AT1G52155	UniGene_1997	UniGene_57480
106	AT1G52510	UniGene_38023	UniGene_50291
107	AT1G52530	UniGene_37388	UniGene_35838
108	AT1G52590	UniGene_45183	UniGene_71284
109	AT1G53120	UniGene_65644	UniGene_65510
110	AT1G53345	UniGene_46059	UniGene_49899
111	AT1G53460	UniGene_38592	UniGene_55697
112	AT1G53645	UniGene_43736	UniGene_49622
113	AT1G53710	UniGene_58030	UniGene_39133
114	AT1G53760	UniGene_17204	UniGene_31761
115	AT1G53860	UniGene_44674	UniGene_75108
116	AT1G54350	UniGene_55250	UniGene_55022
117	AT1G54990	UniGene_50047	UniGene_9827
118	AT1G55280	UniGene_17073	UniGene_81353
119	AT1G55870	UniGene_56305	UniGene_44858
120	AT1G55880	UniGene_65247	UniGene_69589
121	AT1G56090	UniGene_47583	UniGene_15312
122	AT1G56180	UniGene_11972	UniGene_5952
123	AT1G56230	UniGene_58072	UniGene_39082
124	AT1G56345	UniGene_67866	UniGene_66033
125	AT1G56420	UniGene_27586	UniGene_4897
126	AT1G57540	UniGene_42967	UniGene_58301
127	AT1G57770	UniGene_65134	UniGene_79333
128	AT1G59990	UniGene_45044	UniGene_45496
129	AT1G61780	UniGene_17284	UniGene_4250
130	AT1G62250	UniGene_26814	UniGene_44848
131	AT1G63160	UniGene_64587	UniGene_74002
132	AT1G63270	UniGene_48195	UniGene_69111
133	AT1G63680	UniGene_16488	UniGene_75226
134	AT1G63980	UniGene_9716	UniGene_56219
135	AT1G64350	UniGene_8900	UniGene_41129
136	AT1G64510	UniGene_48325	UniGene_56698
137	AT1G64600	UniGene_20313	UniGene_47100
138	AT1G64970	UniGene_8356	UniGene_63162
139	AT1G65020	UniGene_3206	UniGene_48891
140	AT1G65030	UniGene_8134	UniGene_5932
141	AT1G65230	UniGene_57780	UniGene_19887
142	AT1G65900	UniGene_7495	UniGene_45862
143	AT1G66080	UniGene_59453	UniGene_42657
144	AT1G66330	UniGene_26452	UniGene_35347
145	AT1G66510	UniGene_36428	UniGene_72572
146	AT1G66520	UniGene_27634	UniGene_46461
147	AT1G67690	UniGene_34052	UniGene_35845
148	AT1G67785	UniGene_55555	UniGene_24193
149	AT1G68080	UniGene_6607	UniGene_76551
150	AT1G68680	UniGene_53471	UniGene_16450
151	AT1G70150	UniGene_43694	UniGene_41722
152	AT1G71340	UniGene_41062	UniGene_26934
153	AT1G71790	UniGene_6822	UniGene_67596
154	AT1G71800	UniGene_2511	UniGene_60250
155	AT1G72320	UniGene_8125	UniGene_63728
156	AT1G72440	UniGene_10648	UniGene_60206
157	AT1G72640	UniGene_4808	UniGene_17468
158	AT1G72990	UniGene_50122	UniGene_2961
159	AT1G73180	UniGene_17368	UniGene_36473
160	AT1G73320	UniGene_44475	UniGene_45541
161	AT1G73430	UniGene_58327	UniGene_11804
162	AT1G73440	UniGene_64251	UniGene_2604
163	AT1G73740	UniGene_26050	UniGene_29866
164	AT1G73820	UniGene_55746	UniGene_51237
165	AT1G73960	UniGene_13621	UniGene_69288
166	AT1G74120	UniGene_2210	UniGene_66582
167	AT1G74640	UniGene_27582	UniGene_81465
168	AT1G74880	UniGene_41564	UniGene_40724
169	AT1G75010	UniGene_27428	UniGene_56926
170	AT1G75200	UniGene_38887	UniGene_64013
171	AT1G75340	UniGene_25497	UniGene_80790
172	AT1G76450	UniGene_63664	UniGene_18259
173	AT1G77090	UniGene_51334	UniGene_65160
174	AT1G77230	UniGene_10965	UniGene_29203
175	AT1G77290	UniGene_65916	UniGene_51061
176	AT1G77320	UniGene_14656	UniGene_70382
177	AT1G77350	UniGene_63557	UniGene_43442
178	AT1G77550	UniGene_48387	UniGene_59334
179	AT1G77930	UniGene_20403	UniGene_29706
180	AT1G78010	UniGene_63833	UniGene_36863
181	AT1G78630	UniGene_21100	UniGene_52114
182	AT1G78650	UniGene_43185	UniGene_21918
183	AT1G78790	UniGene_1660	UniGene_9103
184	AT1G79190	UniGene_27765	UniGene_7082
185	AT1G79260	UniGene_52637	UniGene_3945
186	AT1G79790	UniGene_26025	UniGene_41271
187	AT1G79890	UniGene_26963	UniGene_69887
188	AT1G80420	UniGene_63257	UniGene_30845
189	AT1G80680	UniGene_60667	UniGene_28025
190	AT1G80770	UniGene_6720	UniGene_42740
191	AT2G01100	UniGene_56293	UniGene_7870
192	AT2G01755	UniGene_7031	UniGene_72872
193	AT2G01860	UniGene_35665	UniGene_78464
194	AT2G02410	UniGene_46564	UniGene_54878
195	AT2G02500	UniGene_13715	UniGene_70524
196	AT2G02590	UniGene_39441	UniGene_16131
197	AT2G02955	UniGene_8491	UniGene_38463
198	AT2G03420	UniGene_13513	UniGene_33133
199	AT2G03667	UniGene_34884	UniGene_14227
200	AT2G03780	UniGene_67670	UniGene_49382
201	AT2G04360	UniGene_67321	UniGene_57371
202	AT2G04560	UniGene_19871	UniGene_54940
203	AT2G04620	UniGene_56854	UniGene_31972
204	AT2G04690	UniGene_17052	UniGene_43286
205	AT2G04700	UniGene_65766	UniGene_6809
206	AT2G04740	UniGene_21918	UniGene_40141
207	AT2G04845	UniGene_57085	UniGene_61552
208	AT2G05120	UniGene_60938	UniGene_17438
209	AT2G05170	UniGene_14263	UniGene_58081
210	AT2G05320	UniGene_59619	UniGene_76377
211	AT2G05830	UniGene_21779	UniGene_60343
212	AT2G14260	UniGene_35433	UniGene_1125
213	AT2G15020	UniGene_35697	UniGene_7920
214	AT2G16630	UniGene_49029	UniGene_18670
215	AT2G17265	UniGene_7752	UniGene_27135
216	AT2G17550	UniGene_15403	UniGene_30322
217	AT2G17900	UniGene_48929	UniGene_66579
218	AT2G17972	UniGene_53187	UniGene_66257
219	AT2G17975	UniGene_47134	UniGene_34321
220	AT2G18030	UniGene_19305	UniGene_2269
221	AT2G18040	UniGene_21268	UniGene_11569
222	AT2G18850	UniGene_9403	UniGene_6569
223	AT2G19270	UniGene_22272	UniGene_23047
224	AT2G19430	UniGene_46338	UniGene_50280
225	AT2G20210	UniGene_3034	UniGene_53069
226	AT2G20330	UniGene_2770	UniGene_1930
227	AT2G20495	UniGene_60170	UniGene_60877
228	AT2G20635	UniGene_24796	UniGene_29369
229	AT2G20790	UniGene_46319	UniGene_3782
230	AT2G20940	UniGene_66676	UniGene_23457
231	AT2G20980	UniGene_20946	UniGene_31776
232	AT2G21280	UniGene_60085	UniGene_23680
233	AT2G21370	UniGene_13341	UniGene_11100
234	AT2G21710	UniGene_57335	UniGene_27874
235	AT2G21960	UniGene_23627	UniGene_77707
236	AT2G22260	UniGene_32164	UniGene_17426
237	AT2G22370	UniGene_5866	UniGene_27989
238	AT2G22650	UniGene_28890	UniGene_9805
239	AT2G23093	UniGene_51843	UniGene_41064
240	AT2G24830	UniGene_53037	UniGene_77631
241	AT2G24970	UniGene_49809	UniGene_9838
242	AT2G25530	UniGene_13371	UniGene_36206
243	AT2G25570	UniGene_18138	UniGene_38668
244	AT2G25605	UniGene_33842	UniGene_64191
245	AT2G25720	UniGene_51328	UniGene_37354
246	AT2G25830	UniGene_9537	UniGene_9171
247	AT2G25950	UniGene_1790	UniGene_15290
248	AT2G26350	UniGene_42177	UniGene_19993
249	AT2G26540	UniGene_46853	UniGene_73391
250	AT2G26680	UniGene_37249	UniGene_75322
251	AT2G26810	UniGene_54590	UniGene_75346
252	AT2G27760	UniGene_65013	UniGene_42705
253	AT2G28105	UniGene_38721	UniGene_36094
254	AT2G28130	UniGene_28983	UniGene_29539
255	AT2G28450	UniGene_34025	UniGene_12705
256	AT2G30100	UniGene_51889	UniGene_69233
257	AT2G30410	UniGene_30371	UniGene_60201
258	AT2G30695	UniGene_36407	UniGene_48179
259	AT2G30710	UniGene_36889	UniGene_54421
260	AT2G31040	UniGene_12860	UniGene_42124
261	AT2G31440	UniGene_28681	UniGene_49876
262	AT2G31490	UniGene_31860	UniGene_79546
263	AT2G31530	UniGene_4215	UniGene_39096
264	AT2G31840	UniGene_5484	UniGene_53452
265	AT2G31890	UniGene_43207	UniGene_66648
266	AT2G32900	UniGene_1991	UniGene_24210
267	AT2G33180	UniGene_49819	UniGene_54346
268	AT2G33255	UniGene_58712	UniGene_35212
269	AT2G33260	UniGene_53894	UniGene_47373
270	AT2G33610	UniGene_28210	UniGene_38464
271	AT2G34050	UniGene_33455	UniGene_73075
272	AT2G34460	UniGene_43164	UniGene_46794
273	AT2G34580	UniGene_46446	UniGene_71084
274	AT2G34585	UniGene_31534	UniGene_16757
275	AT2G34640	UniGene_50560	UniGene_24121
276	AT2G34860	UniGene_28400	UniGene_57741
277	AT2G35360	UniGene_40195	UniGene_40737
278	AT2G35450	UniGene_64099	UniGene_67729
279	AT2G35500	UniGene_38578	UniGene_72118
280	AT2G35610	UniGene_19790	UniGene_7273
281	AT2G36145	UniGene_47091	UniGene_32682
282	AT2G36305	UniGene_53465	UniGene_28335
283	AT2G36740	UniGene_48734	UniGene_14694
284	AT2G36810	UniGene_16756	UniGene_15694
285	AT2G36885	UniGene_51674	UniGene_68519
286	AT2G36895	UniGene_40750	UniGene_32683
287	AT2G37560	UniGene_47744	UniGene_28317
288	AT2G37970	UniGene_1982	UniGene_27081
289	AT2G38025	UniGene_8376	UniGene_20303
290	AT2G38140	UniGene_39633	UniGene_31030
291	AT2G38270	UniGene_40726	UniGene_6022
292	AT2G39910	UniGene_1432	UniGene_11259
293	AT2G40316	UniGene_33737	UniGene_70243
294	AT2G40570	UniGene_57280	UniGene_3332
295	AT2G40690	UniGene_46082	UniGene_54018
296	AT2G40760	UniGene_24459	UniGene_7403
297	AT2G40765	UniGene_48931	UniGene_27707
298	AT2G41530	UniGene_58671	UniGene_78294
299	AT2G41760	UniGene_29520	UniGene_40810
300	AT2G41950	UniGene_19077	UniGene_12257
301	AT2G42080	UniGene_61957	UniGene_23532
302	AT2G42220	UniGene_15041	UniGene_5608
303	AT2G42770	UniGene_63545	UniGene_43619
304	AT2G42780	UniGene_31550	UniGene_30623
305	AT2G43110	UniGene_1584	UniGene_29256
306	AT2G43370	UniGene_59100	UniGene_57781
307	AT2G43400	UniGene_66020	UniGene_25317
308	AT2G43640	UniGene_40613	UniGene_39909
309	AT2G44360	UniGene_53913	UniGene_64242
310	AT2G44420	UniGene_25787	UniGene_58398
311	AT2G44520	UniGene_55243	UniGene_32852
312	AT2G44580	UniGene_24162	UniGene_17769
313	AT2G44660	UniGene_45841	UniGene_52794
314	AT2G44760	UniGene_64691	UniGene_32354
315	AT2G44870	UniGene_18708	UniGene_68166
316	AT2G45000	UniGene_41672	UniGene_65838
317	AT2G45695	UniGene_54948	UniGene_48466
318	AT2G45990	UniGene_63968	UniGene_33512
319	AT2G46000	UniGene_38	UniGene_10312
320	AT2G46060	UniGene_24965	UniGene_12702
321	AT2G46100	UniGene_20773	UniGene_17901
322	AT2G46200	UniGene_67058	UniGene_41100
323	AT2G46560	UniGene_32442	UniGene_28632
324	AT2G46890	UniGene_26462	UniGene_39906
325	AT2G46915	UniGene_39845	UniGene_67099
326	AT2G47620	UniGene_28210	UniGene_38464
327	AT2G47760	UniGene_27621	UniGene_41705
328	AT2G47830	UniGene_19396	UniGene_61849
329	AT2G48120	UniGene_48696	UniGene_44926
330	AT3G01160	UniGene_36891	UniGene_21547
331	AT3G01380	UniGene_30631	UniGene_45609
332	AT3G01660	UniGene_27608	UniGene_48670
333	AT3G01720	UniGene_62412	UniGene_77996
334	AT3G01800	UniGene_11985	UniGene_25116
335	AT3G01860	UniGene_33378	UniGene_30320
336	AT3G01920	UniGene_61173	UniGene_56566
337	AT3G02220	UniGene_1109	UniGene_25061
338	AT3G02660	UniGene_55527	UniGene_53093
339	AT3G02760	UniGene_25219	UniGene_79539
340	AT3G02820	UniGene_65072	UniGene_9956
341	AT3G03070	UniGene_56431	UniGene_80491
342	AT3G03100	UniGene_7642	UniGene_38376
343	AT3G04260	UniGene_10079	UniGene_7976
344	AT3G04490	UniGene_52469	UniGene_20646
345	AT3G04560	UniGene_30541	UniGene_32662
346	AT3G04650	UniGene_15515	UniGene_51480
347	AT3G04950	UniGene_11464	UniGene_32874
348	AT3G04970	UniGene_53959	UniGene_52432
349	AT3G05210	UniGene_13553	UniGene_27369
350	AT3G05625	UniGene_44659	UniGene_66876
351	AT3G05760	UniGene_11956	UniGene_53261
352	AT3G06540	UniGene_63654	UniGene_76709
353	AT3G06730	UniGene_24337	UniGene_24985
354	AT3G06950	UniGene_13595	UniGene_72433
355	AT3G07060	UniGene_11458	UniGene_71794
356	AT3G07670	UniGene_62170	UniGene_54054
357	AT3G07750	UniGene_31923	UniGene_42710
358	AT3G07760	UniGene_25470	UniGene_61234
359	AT3G07860	UniGene_44171	UniGene_61039
360	AT3G08610	UniGene_56637	UniGene_69048
361	AT3G08800	UniGene_47473	UniGene_63813
362	AT3G09030	UniGene_38068	UniGene_62932
363	AT3G09085	UniGene_57235	UniGene_8474
364	AT3G09180	UniGene_10672	UniGene_35205
365	AT3G09210	UniGene_28669	UniGene_80617
366	AT3G09430	UniGene_9426	UniGene_25117
367	AT3G09580	UniGene_21026	UniGene_50997
368	AT3G10130	UniGene_45706	UniGene_47069
369	AT3G10400	UniGene_31372	UniGene_13758
370	AT3G10405	UniGene_64757	UniGene_47683
371	AT3G10530	UniGene_4806	UniGene_26696
372	AT3G10970	UniGene_31048	UniGene_6899
373	AT3G12040	UniGene_57841	UniGene_34829
374	AT3G12080	UniGene_25005	UniGene_49932
375	AT3G12100	UniGene_35107	UniGene_52327
376	AT3G12350	UniGene_55843	UniGene_71469
377	AT3G13180	UniGene_65680	UniGene_65714
378	AT3G13200	UniGene_8488	UniGene_53088
379	AT3G13800	UniGene_50082	UniGene_17626
380	AT3G13940	UniGene_57291	UniGene_60545
381	AT3G14430	UniGene_39998	UniGene_38338
382	AT3G14890	UniGene_21396	UniGene_41450
383	AT3G14900	UniGene_65007	UniGene_26795
384	AT3G14910	UniGene_10311	UniGene_58284
385	AT3G15080	UniGene_7694	UniGene_27643
386	AT3G15090	UniGene_24291	UniGene_27960
387	AT3G15110	UniGene_17890	UniGene_43648
388	AT3G15140	UniGene_55456	UniGene_3294
389	AT3G15150	UniGene_66805	UniGene_24412
390	AT3G15190	UniGene_57288	UniGene_52123
391	AT3G15290	UniGene_44148	UniGene_31419
392	AT3G15620	UniGene_2781	UniGene_26581
393	AT3G16270	UniGene_2817	UniGene_69267
394	AT3G16760	UniGene_44525	UniGene_73040
395	AT3G16990	UniGene_61991	UniGene_51436
396	AT3G17040	UniGene_1868	UniGene_73082
397	AT3G17170	UniGene_1571	UniGene_4428
398	AT3G17611	UniGene_42358	UniGene_49782
399	AT3G17668	UniGene_63	UniGene_12276
400	AT3G17740	UniGene_14637	UniGene_39000
401	AT3G17930	UniGene_4016	UniGene_26247
402	AT3G18165	UniGene_37433	UniGene_14082
403	AT3G18480	UniGene_55188	UniGene_71792
404	AT3G18580	UniGene_60780	UniGene_66029
405	AT3G18630	UniGene_13523	UniGene_65037
406	AT3G18760	UniGene_46586	UniGene_54938
407	AT3G19220	UniGene_41317	UniGene_30775
408	AT3G19630	UniGene_57322	UniGene_45510
409	AT3G19780	UniGene_33665	UniGene_74198
410	AT3G19900	UniGene_820	UniGene_31965
411	AT3G20480	UniGene_40471	UniGene_22356
412	AT3G21290	UniGene_42102	UniGene_73992
413	AT3G21300	UniGene_56094	UniGene_4769
414	AT3G21540	UniGene_42411	UniGene_20333
415	AT3G21820	UniGene_35181	UniGene_71149
416	AT3G22660	UniGene_28795	UniGene_7154
417	AT3G22990	UniGene_49813	UniGene_53713
418	AT3G23490	UniGene_49798	UniGene_56518
419	AT3G23700	UniGene_983	UniGene_72256
420	AT3G23710	UniGene_3381	UniGene_64502
421	AT3G24080	UniGene_13634	UniGene_22256
422	AT3G24315	UniGene_65751	UniGene_57351
423	AT3G24320	UniGene_29260	UniGene_28300
424	AT3G24730	UniGene_50298	UniGene_8342
425	AT3G25470	UniGene_53263	UniGene_9711
426	AT3G25480	UniGene_43966	UniGene_76053
427	AT3G25660	UniGene_45084	UniGene_44631
428	AT3G26580	UniGene_60059	UniGene_54458
429	AT3G26710	UniGene_47883	UniGene_60220
430	AT3G27050	UniGene_38502	UniGene_35631
431	AT3G27110	UniGene_468	UniGene_37537
432	AT3G27550	UniGene_4799	UniGene_78509
433	AT3G27670	UniGene_57244	UniGene_42370
434	AT3G28030	UniGene_16791	UniGene_45897
435	AT3G28880	UniGene_24613	UniGene_42673
436	AT3G29390	UniGene_35702	UniGene_77068
437	AT3G32930	UniGene_42812	UniGene_38870
438	AT3G43540	UniGene_52772	UniGene_1590
439	AT3G43610	UniGene_25763	UniGene_65706
440	AT3G44380	UniGene_22181	UniGene_40158
441	AT3G45900	UniGene_57105	UniGene_43049
442	AT3G46200	UniGene_49253	UniGene_79324
443	AT3G47120	UniGene_35573	UniGene_41692
444	AT3G47390	UniGene_39076	UniGene_69772
445	AT3G47860	UniGene_64615	UniGene_77503
446	AT3G48120	UniGene_27102	UniGene_28878
447	AT3G48420	UniGene_64593	UniGene_64135
448	AT3G49070	UniGene_3502	UniGene_15273
449	AT3G49080	UniGene_19298	UniGene_5189
450	AT3G49730	UniGene_37747	UniGene_5787
451	AT3G49890	UniGene_58678	UniGene_24220
452	AT3G50670	UniGene_14578	UniGene_27827
453	AT3G51010	UniGene_64250	UniGene_67318
454	AT3G51140	UniGene_63298	UniGene_80777
455	AT3G51610	UniGene_26864	UniGene_19220
456	AT3G51980	UniGene_16746	UniGene_30802
457	AT3G52030	UniGene_24956	UniGene_25509
458	AT3G52180	UniGene_53686	UniGene_43477
459	AT3G52860	UniGene_42562	UniGene_27043
460	AT3G52905	UniGene_39990	UniGene_80639
461	AT3G53760	UniGene_50917	UniGene_79201
462	AT3G54010	UniGene_28188	UniGene_50637
463	AT3G54170	UniGene_49256	UniGene_43554
464	AT3G54460	UniGene_53726	UniGene_68760
465	AT3G55070	UniGene_4722	UniGene_74540
466	AT3G55080	UniGene_43890	UniGene_16450
467	AT3G56040	UniGene_47665	UniGene_28223
468	AT3G56290	UniGene_65577	UniGene_41276
469	AT3G56460	UniGene_12457	UniGene_11601
470	AT3G56510	UniGene_27379	UniGene_36552
471	AT3G56570	UniGene_43890	UniGene_62724
472	AT3G56820	UniGene_13557	UniGene_48344
473	AT3G57630	UniGene_6415	UniGene_25324
474	AT3G57910	UniGene_3367	UniGene_48312
475	AT3G58530	UniGene_5064	UniGene_8198
476	AT3G59380	UniGene_36403	UniGene_44890
477	AT3G59630	UniGene_4046	UniGene_21591
478	AT3G59840	UniGene_29744	UniGene_71975
479	AT3G60400	UniGene_61887	UniGene_22212
480	AT3G60810	UniGene_42584	UniGene_64992
481	AT3G60850	UniGene_3358	UniGene_33295
482	AT3G61080	UniGene_57300	UniGene_1946
483	AT3G61620	UniGene_1346	UniGene_78483
484	AT3G62190	UniGene_40133	UniGene_60562
485	AT3G62370	UniGene_42526	UniGene_64751
486	AT3G63290	UniGene_22431	UniGene_37493
487	AT3G63390	UniGene_63186	UniGene_15955
488	AT4G00030	UniGene_26521	UniGene_64823
489	AT4G00060	UniGene_5610	UniGene_75641
490	AT4G00590	UniGene_14064	UniGene_54051
491	AT4G01040	UniGene_19045	UniGene_61595
492	AT4G01790	UniGene_11732	UniGene_11762
493	AT4G01860	UniGene_39120	UniGene_18301
494	AT4G01880	UniGene_18017	UniGene_1300
495	AT4G02405	UniGene_53160	UniGene_62742
496	AT4G02460	UniGene_9788	UniGene_46163
497	AT4G02485	UniGene_51004	UniGene_23043
498	AT4G02725	UniGene_48125	UniGene_17534
499	AT4G02790	UniGene_6786	UniGene_52024
500	AT4G03150	UniGene_37454	UniGene_21491
501	AT4G03200	UniGene_20502	UniGene_26719
502	AT4G03240	UniGene_39992	UniGene_24494
503	AT4G04330	UniGene_56220	UniGene_353
504	AT4G04614	UniGene_17131	UniGene_44224
505	AT4G04870	UniGene_53485	UniGene_55347
506	AT4G04880	UniGene_9404	UniGene_70975
507	AT4G04955	UniGene_64721	UniGene_25135
508	AT4G09010	UniGene_53091	UniGene_52348
509	AT4G10030	UniGene_27395	UniGene_68668
510	AT4G10090	UniGene_49006	UniGene_76572
511	AT4G10100	UniGene_48129	UniGene_67482
512	AT4G11060	UniGene_9494	UniGene_9514
513	AT4G11980	UniGene_48671	UniGene_38848
514	AT4G12640	UniGene_27667	UniGene_33776
515	AT4G13030	UniGene_15918	UniGene_40804
516	AT4G13220	UniGene_61228	UniGene_50256
517	AT4G13330	UniGene_59208	UniGene_28610
518	AT4G13670	UniGene_44327	UniGene_59633
519	AT4G14145	UniGene_6388	UniGene_31436
520	AT4G14180	UniGene_34753	UniGene_76081
521	AT4G14605	UniGene_56053	UniGene_34927
522	AT4G15010	UniGene_5774	UniGene_5786
523	AT4G15420	UniGene_11777	UniGene_50919
524	AT4G15520	UniGene_30710	UniGene_46952
525	AT4G16410	UniGene_25238	UniGene_71222
526	AT4G16444	UniGene_26356	UniGene_26771
527	AT4G16700	UniGene_23603	UniGene_74218
528	AT4G17085	UniGene_44313	UniGene_8203
529	AT4G17370	UniGene_24630	UniGene_20828
530	AT4G17540	UniGene_64086	UniGene_8341
531	AT4G17760	UniGene_61177	UniGene_68640
532	AT4G17910	UniGene_51607	UniGene_53607
533	AT4G18260	UniGene_43954	UniGene_25139
534	AT4G18270	UniGene_17653	UniGene_6765
535	AT4G18372	UniGene_28613	UniGene_16582
536	AT4G18460	UniGene_31004	UniGene_59584
537	AT4G18470	UniGene_5740	UniGene_63505
538	AT4G19350	UniGene_3065	UniGene_57693
539	AT4G19400	UniGene_43669	UniGene_61791
540	AT4G19830	UniGene_62675	UniGene_58161
541	AT4G19900	UniGene_21957	UniGene_53514
542	AT4G19985	UniGene_6813	UniGene_57951
543	AT4G20060	UniGene_35035	UniGene_43280
544	AT4G20070	UniGene_53691	UniGene_41724
545	AT4G21720	UniGene_38856	UniGene_2912
546	AT4G21770	UniGene_15338	UniGene_15534
547	AT4G21820	UniGene_42023	UniGene_14474
548	AT4G22550	UniGene_6018	UniGene_15793
549	AT4G22600	UniGene_29715	UniGene_81312
550	AT4G24090	UniGene_32895	UniGene_32164
551	AT4G25290	UniGene_36965	UniGene_51527
552	AT4G25315	UniGene_5463	UniGene_70045
553	AT4G26370	UniGene_52701	UniGene_48673
554	AT4G26410	UniGene_31126	UniGene_70356
555	AT4G26555	UniGene_27857	UniGene_67065
556	AT4G26750	UniGene_50582	UniGene_75792
557	AT4G26980	UniGene_40786	UniGene_39143
558	AT4G27120	UniGene_5890	UniGene_47962
559	AT4G27390	UniGene_13869	UniGene_71127
560	AT4G27600	UniGene_7462	UniGene_46218
561	AT4G28020	UniGene_17307	UniGene_57777
562	AT4G28025	UniGene_65270	UniGene_64793
563	AT4G28030	UniGene_48194	UniGene_62758
564	AT4G28310	UniGene_38002	UniGene_37799
565	AT4G28740	UniGene_8466	UniGene_29994
566	AT4G29070	UniGene_17057	UniGene_37208
567	AT4G29490	UniGene_34563	UniGene_17740
568	AT4G29520	UniGene_9016	UniGene_23849
569	AT4G29560	UniGene_63058	UniGene_63548
570	AT4G29590	UniGene_14612	UniGene_67662
571	AT4G29660	UniGene_5727	UniGene_73705
572	AT4G29860	UniGene_8336	UniGene_26034
573	AT4G29890	UniGene_12460	UniGene_20317
574	AT4G30580	UniGene_47113	UniGene_39791
575	AT4G30720	UniGene_59610	UniGene_46110
576	AT4G30840	UniGene_10166	UniGene_74216
577	AT4G30890	UniGene_36680	UniGene_53910
578	AT4G31150	UniGene_38810	UniGene_15300
579	AT4G31160	UniGene_63422	UniGene_59638
580	AT4G31460	UniGene_2143	UniGene_4598
581	AT4G31770	UniGene_3882	UniGene_43452
582	AT4G31790	UniGene_58832	UniGene_3772
583	AT4G32190	UniGene_55688	UniGene_2963
584	AT4G32360	UniGene_17068	UniGene_15525
585	AT4G32915	UniGene_10639	UniGene_39812
586	AT4G33030	UniGene_22775	UniGene_52808
587	AT4G33140	UniGene_47581	UniGene_16077
588	AT4G33925	UniGene_17861	UniGene_51862
589	AT4G34140	UniGene_25769	UniGene_57159
590	AT4G34360	UniGene_15324	UniGene_31413
591	AT4G35520	UniGene_36221	UniGene_44300
592	AT4G35760	UniGene_60711	UniGene_358
593	AT4G35850	UniGene_9799	UniGene_28192
594	AT4G35905	UniGene_10426	UniGene_22947
595	AT4G35910	UniGene_28642	UniGene_64826
596	AT4G35980	UniGene_29324	UniGene_44802
597	AT4G37510	UniGene_10645	UniGene_18030
598	AT4G37830	UniGene_31843	UniGene_74287
599	AT4G38020	UniGene_61176	UniGene_44430
600	AT4G38090	UniGene_60784	UniGene_71329
601	AT5G01160	UniGene_36179	UniGene_31376
602	AT5G01230	UniGene_56076	UniGene_41445
603	AT5G01310	UniGene_44216	UniGene_39874
604	AT5G01510	UniGene_9312	UniGene_16649
605	AT5G02130	UniGene_61063	UniGene_37141
606	AT5G02250	UniGene_44244	UniGene_13715
607	AT5G02710	UniGene_48858	UniGene_40453
608	AT5G03430	UniGene_49751	UniGene_53404
609	AT5G03455	UniGene_58777	UniGene_52282
610	AT5G03460	UniGene_10998	UniGene_5455
611	AT5G03770	UniGene_915	UniGene_60565
612	AT5G03880	UniGene_50575	UniGene_29988
613	AT5G03905	UniGene_47309	UniGene_26031
614	AT5G04440	UniGene_21128	UniGene_74710
615	AT5G04520	UniGene_40969	UniGene_74865
616	AT5G04910	UniGene_62976	UniGene_5332
617	AT5G05490	UniGene_23575	UniGene_64281
618	AT5G06410	UniGene_29184	UniGene_37555
619	AT5G06430	UniGene_37116	UniGene_70171
620	AT5G06620	UniGene_43521	UniGene_26439
621	AT5G06830	UniGene_24570	UniGene_31810
622	AT5G07400	UniGene_2107	UniGene_47418
623	AT5G08040	UniGene_47623	UniGene_79704
624	AT5G08060	UniGene_12227	UniGene_41640
625	AT5G08170	UniGene_64513	UniGene_25795
626	AT5G08320	UniGene_39910	UniGene_48799
627	AT5G08720	UniGene_38300	UniGene_29800
628	AT5G09680	UniGene_5726	UniGene_61796
629	AT5G09830	UniGene_41586	UniGene_18176
630	AT5G10320	UniGene_48212	UniGene_56563
631	AT5G10460	UniGene_15367	UniGene_29502
632	AT5G10620	UniGene_2520	UniGene_29995
633	AT5G10920	UniGene_29714	UniGene_29373
634	AT5G11450	UniGene_12209	UniGene_37753
635	AT5G11580	UniGene_66295	UniGene_71610
636	AT5G11620	UniGene_16214	UniGene_34620
637	AT5G11640	UniGene_14058	UniGene_79810
638	AT5G11980	UniGene_42671	UniGene_2814
639	AT5G12130	UniGene_67326	UniGene_27087
640	AT5G13050	UniGene_60926	UniGene_59878
641	AT5G13240	UniGene_19510	UniGene_9411
642	AT5G13410	UniGene_5311	UniGene_71782
643	AT5G13830	UniGene_51917	UniGene_72627
644	AT5G14220	UniGene_20035	UniGene_47099
645	AT5G14580	UniGene_63329	UniGene_73590
646	AT5G14710	UniGene_25199	UniGene_32687
647	AT5G14800	UniGene_27537	UniGene_49454
648	AT5G14910	UniGene_46698	UniGene_30749
649	AT5G15170	UniGene_43848	UniGene_20745
650	AT5G15680	UniGene_765	UniGene_56281
651	AT5G15802	UniGene_61768	UniGene_39639
652	AT5G16210	UniGene_67081	UniGene_43960
653	AT5G16690	UniGene_52459	UniGene_46121
654	AT5G16810	UniGene_45058	UniGene_74372
655	AT5G16850	UniGene_54771	UniGene_23731
656	AT5G17210	UniGene_53101	UniGene_39809
657	AT5G17240	UniGene_26581	UniGene_32833
658	AT5G17250	UniGene_47084	UniGene_3761
659	AT5G17290	UniGene_9042	UniGene_8794
660	AT5G17370	UniGene_7488	UniGene_5826
661	AT5G17520	UniGene_65462	UniGene_48593
662	AT5G17560	UniGene_31291	UniGene_45623
663	AT5G17670	UniGene_46611	UniGene_19070
664	AT5G18110	UniGene_57555	UniGene_75663
665	AT5G18660	UniGene_18668	UniGene_53050
666	AT5G19050	UniGene_65801	UniGene_15492
667	AT5G19130	UniGene_25483	UniGene_29243
668	AT5G19150	UniGene_54634	UniGene_58101
669	AT5G19850	UniGene_20745	UniGene_17131
670	AT5G19940	UniGene_44332	UniGene_10156
671	AT5G19970	UniGene_23793	UniGene_11951
672	AT5G20170	UniGene_2162	UniGene_10978
673	AT5G20220	UniGene_62256	UniGene_23481
674	AT5G20600	UniGene_44458	UniGene_20968
675	AT5G20660	UniGene_13632	UniGene_42961
676	AT5G20935	UniGene_18421	UniGene_29830
677	AT5G21040	UniGene_8653	UniGene_15828
678	AT5G21430	UniGene_37192	UniGene_78946
679	AT5G21920	UniGene_20688	UniGene_22834
680	AT5G22320	UniGene_4013	UniGene_63368
681	AT5G22830	UniGene_18362	UniGene_50278
682	AT5G22875	UniGene_42895	UniGene_51062
683	AT5G23060	UniGene_17338	UniGene_46821
684	AT5G23395	UniGene_10660	UniGene_47519
685	AT5G23520	UniGene_8269	UniGene_63577
686	AT5G24710	UniGene_904	UniGene_23880
687	AT5G24740	UniGene_50269	UniGene_16322
688	AT5G24850	UniGene_11229	UniGene_26581
689	AT5G25070	UniGene_10665	UniGene_69115
690	AT5G25480	UniGene_35444	UniGene_43332
691	AT5G25500	UniGene_17812	UniGene_81277
692	AT5G26180	UniGene_52913	UniGene_50870
693	AT5G27390	UniGene_53006	UniGene_40491
694	AT5G27395	UniGene_61197	UniGene_34325
695	AT5G27400	UniGene_329	UniGene_73559
696	AT5G27560	UniGene_43059	UniGene_8926
697	AT5G27620	UniGene_30984	UniGene_33001
698	AT5G30490	UniGene_35383	UniGene_23487
699	AT5G35100	UniGene_2401	UniGene_5200
700	AT5G35220	UniGene_22161	UniGene_49194
701	AT5G35670	UniGene_44699	UniGene_9431
702	AT5G35690	UniGene_25443	UniGene_18538
703	AT5G37055	UniGene_33513	UniGene_55320
704	AT5G37290	UniGene_33662	UniGene_22712
705	AT5G37480	UniGene_3216	UniGene_28532
706	AT5G37530	UniGene_61436	UniGene_54594
707	AT5G38360	UniGene_43923	UniGene_45476
708	AT5G38530	UniGene_47649	UniGene_42725
709	AT5G39410	UniGene_14347	UniGene_12433
710	AT5G39790	UniGene_61911	UniGene_49985
711	AT5G39940	UniGene_54973	UniGene_18600
712	AT5G40660	UniGene_58039	UniGene_49663
713	AT5G40850	UniGene_10323	UniGene_27316
714	AT5G40950	UniGene_41547	UniGene_16484
715	AT5G41150	UniGene_60091	UniGene_45549
716	AT5G41190	UniGene_44953	UniGene_69606
717	AT5G41480	UniGene_51175	UniGene_35088
718	AT5G41560	UniGene_19419	UniGene_9655
719	AT5G41850	UniGene_48691	UniGene_10462
720	AT5G41880	UniGene_9746	UniGene_43780
721	AT5G42765	UniGene_59893	UniGene_42348
722	AT5G42850	UniGene_18786	UniGene_66235
723	AT5G43600	UniGene_52110	UniGene_24166
724	AT5G43750	UniGene_56302	UniGene_52495
725	AT5G43820	UniGene_44502	UniGene_64263
726	AT5G44520	UniGene_716	UniGene_48169
727	AT5G44710	UniGene_57231	UniGene_80764
728	AT5G45170	UniGene_15342	UniGene_34612
729	AT5G45310	UniGene_16327	UniGene_39987
730	AT5G45360	UniGene_6968	UniGene_65708
731	AT5G45760	UniGene_46623	UniGene_50850
732	AT5G46420	UniGene_13021	UniGene_65536
733	AT5G47570	UniGene_46551	UniGene_4402
734	AT5G48020	UniGene_43180	UniGene_30804
735	AT5G48390	UniGene_63569	UniGene_51030
736	AT5G48470	UniGene_24982	UniGene_66284
737	AT5G48790	UniGene_12038	UniGene_81463
738	AT5G49530	UniGene_29692	UniGene_34048
739	AT5G49550	UniGene_3302	UniGene_60523
740	AT5G49570	UniGene_13391	UniGene_32863
741	AT5G49800	UniGene_53114	UniGene_7565
742	AT5G50100	UniGene_60722	UniGene_15485
743	AT5G50290	UniGene_15939	UniGene_43777
744	AT5G50310	UniGene_57621	UniGene_76106
745	AT5G50930	UniGene_19724	UniGene_27332
746	AT5G51020	UniGene_11647	UniGene_28872
747	AT5G51130	UniGene_58306	UniGene_45881
748	AT5G51170	UniGene_24710	UniGene_72288
749	AT5G51220	UniGene_35423	UniGene_63072
750	AT5G51510	UniGene_14560	UniGene_67507
751	AT5G51540	UniGene_16176	UniGene_58941
752	AT5G51545	UniGene_62758	UniGene_43027
753	AT5G51700	UniGene_37370	UniGene_21222
754	AT5G52110	UniGene_737	UniGene_6101
755	AT5G52180	UniGene_33375	UniGene_77911
756	AT5G52190	UniGene_60606	UniGene_38677
757	AT5G52290	UniGene_58884	UniGene_71313
758	AT5G52560	UniGene_10367	UniGene_2323
759	AT5G52810	UniGene_13333	UniGene_13070
760	AT5G52880	UniGene_47290	UniGene_23794
761	AT5G52970	UniGene_11415	UniGene_16621
762	AT5G52980	UniGene_41083	UniGene_70690
763	AT5G53220	UniGene_28609	UniGene_19916
764	AT5G54080	UniGene_57876	UniGene_1169
765	AT5G54520	UniGene_10921	UniGene_77697
766	AT5G54600	UniGene_48117	UniGene_68138
767	AT5G54855	UniGene_22010	UniGene_26328
768	AT5G55220	UniGene_36407	UniGene_48179
769	AT5G55500	UniGene_43179	UniGene_72447
770	AT5G55570	UniGene_55223	UniGene_24483
771	AT5G55760	UniGene_35829	UniGene_49618
772	AT5G56550	UniGene_15374	UniGene_20903
773	AT5G56740	UniGene_65769	UniGene_40395
774	AT5G56960	UniGene_60730	UniGene_34031
775	AT5G57040	UniGene_844	UniGene_76056
776	AT5G57160	UniGene_44222	UniGene_58458
777	AT5G57300	UniGene_40251	UniGene_54605
778	AT5G57345	UniGene_13306	UniGene_73336
779	AT5G57450	UniGene_14836	UniGene_76857
780	AT5G57860	UniGene_5170	UniGene_64825
781	AT5G57950	UniGene_64833	UniGene_37956
782	AT5G58220	UniGene_30021	UniGene_44275
783	AT5G58250	UniGene_40621	UniGene_69472
784	AT5G58330	UniGene_38496	UniGene_16341
785	AT5G58450	UniGene_21326	UniGene_72931
786	AT5G58760	UniGene_18626	UniGene_31287
787	AT5G59140	UniGene_23149	UniGene_51015
788	AT5G59180	UniGene_40231	UniGene_70499
789	AT5G59210	UniGene_15087	UniGene_40231
790	AT5G59460	UniGene_29454	UniGene_48182
791	AT5G59770	UniGene_11172	UniGene_46465
792	AT5G60540	UniGene_59938	UniGene_73872
793	AT5G61330	UniGene_45225	UniGene_2952
794	AT5G61850	UniGene_48381	UniGene_76266
795	AT5G62140	UniGene_37754	UniGene_8162n
796	AT5G62760	UniGene_8664	UniGene_78859
797	AT5G62840	UniGene_12216	UniGene_22786
798	AT5G63000	UniGene_42359	UniGene_16623
799	AT5G63040	UniGene_58273	UniGene_33106
800	AT5G63060	UniGene_9232	UniGene_39220
801	AT5G63135	UniGene_46999	UniGene_54963
802	AT5G63200	UniGene_62708	UniGene_66954
803	AT5G64370	UniGene_54210	UniGene_76405
804	AT5G64860	UniGene_67196	UniGene_76285
805	AT5G65520	UniGene_11650	UniGene_76047
806	AT5G65860	UniGene_36551	UniGene_22232
807	AT5G66090	UniGene_46378	UniGene_31629
808	AT5G66130	UniGene_25705	UniGene_50546
809	AT5G66180	UniGene_30762	UniGene_3591
810	AT5G66470	UniGene_35730	UniGene_5709
811	AT5G66810	UniGene_61854	UniGene_47619
812	AT5G67100	UniGene_45163	UniGene_62195
813	AT5G67220	UniGene_1780	UniGene_22191
814	AT5G67490	UniGene_40058	UniGene_37711
815	AT5G67530	UniGene_66089	UniGene_76884
816	ATCG00130	UniGene_58022	UniGene_81005
817	ATMG00520	UniGene_65941	UniGene_48983
